# Supplementary material for: Human complement component C3 N-glycome changes in type 1 diabetes complications
Source: Front Endocrinol (Lausanne). 2023 May 24;14:1101154. doi: 10.3389/fendo.2023.1101154 (PMC10244649; doi:10.3389/fendo.2023.1101154)
Supplement: Supplementary file 4 [file Table_1.xlsx]

## Sheet: Results
Supplementary table S1. Results of C3 N-glycosylation analysis together with clinical characteristics of the study participants.
SampleID	Plate	C3.Asn85-N2H5	C3.Asn85-N2H6	C3.Asn85-N2H7	C3.Asn939-N2H8	C3.Asn939-N2H9	C3.Asn939-N2H10	Age	Sex	T1D_duration	HbA1c	Fasting glucose	Post-prandial glucose	CKD-EPI	Hypertension	Smoking	Albuminuria	Retinopathy
P002	1	0.163753	0.758119	0.0781274	0.346606	0.578502	0.0748927	45	1	36	6.1	6.8	14.6	113	0	0	1	3
P003	1	0.181288	0.736964	0.0817485	0.350141	0.57271	0.0771493	46	2	21	6.4	6.6	9.7	131	0	0	1	1
P004	2	0.131209	0.745678	0.123113	0.355809	0.561527	0.0826635	21	2	13	8.5	8.6	10.8	100	0	0	2	1
P005	1	0.108807	0.709674	0.181519	0.337215	0.568439	0.0943458	30	2	3	13.4	10.2	13	178	0	1	1	1
P006	2	0.152224	0.761349	0.0864271	0.360317	0.568112	0.0715712	63	2	30	5.9	5.4	17.4	129	0	1	2	2
P007	2	0.149593	0.752378	0.098029	0.347913	0.570644	0.0814431	60	1	23	7.6	5.5	6.3	94	0	0	2	3
P008	2	0.161969	0.734257	0.103774	0.370419	0.555467	0.0741131	48	1	21	7.5	4.6	6.7	87	0	0	1	1
P009	2	0.137022	0.703	0.159979	0.320715	0.559618	0.119667	53	2	26	8.3	6.4	11.5	77	1	0	2	2
P010	1	0.144107	0.751286	0.104607	0.361088	0.552878	0.0860337	57	1	36	7.6	3.1	3.6	95	1	0	2	3
P011	1	0.117835	0.75173	0.130435	0.353226	0.561396	0.0853781	38	2	14	9	8.7	15.2	115	0	0	1	1
P012	2	0.149362	0.705693	0.144944	0.336388	0.571457	0.0921544	49	2	4	8.1	4.9	8.8	77	1	0	2	1
P013	1	0.164018	0.711656	0.124326	0.312033	0.566878	0.121089	34	1	16	8.3	7.7	13.4	111	1	0	2	1
P014	1	0.168778	0.714697	0.116525	0.407411	0.51474	0.0778485	36	1	27	7	5.3	14.4	115	1	0	1	1
P015	3	0.161866	0.688036	0.150098	0.262789	0.638728	0.0984827	26	1	1	6.1	6.4	7.7	108	0	0	2	1
P016	2	0.155915	0.712932	0.131153	0.357003	0.54352	0.0994767	53	2	43	7.5	9.2	13.9	97	1	0	2	3
P017	1	0.140547	0.734264	0.125188	0.390484	0.538157	0.0713597	36	2	8	9.3	9.2	15.9	109	0	1	2	1
P018	1	0.138452	0.751303	0.110245	0.365565	0.554918	0.0795165	51	1	18	6.1	4	14.8	84	1	0	2	1
P019	3	0.174432	0.692503	0.133065	0.3791	0.542844	0.0780561	21	1	3	8.1	8	15.4	123	0	1	2	1
P020	2	0.151427	0.756263	0.0923104	0.372922	0.563894	0.063184	49	2	3	6.5	7	8.2	108	0	0	2	1
P021	2	0.157954	0.741414	0.100632	0.390991	0.544355	0.0646543	39	2	1	7.8	6.7	8.7	105	0	0	2	1
P022	1	0.170225	0.728151	0.101624	0.365983	0.545415	0.0886027	39	2	15	6.1	8.8	9.3	90	0	0	2	1
P024	3	0.177778	0.662386	0.159836	0.33798	0.554858	0.107162	54	1	20	7.4	5.7	9	98	1	0	2	2
P025	2	0.164598	0.727231	0.108171	0.377674	0.552888	0.0694382	41	2	14	8	10.8	22	112	0	0	2	1
P026	3	0.171846	0.665911	0.162243	0.394334	0.517371	0.0882953	61	2	9	6.2	12.7	9.8	62	0	0	1	1
P027	2	0.135947	0.756813	0.10724	0.354878	0.571435	0.0736867	32	1	6	7.9	4.4	6.2	109	0	1	2	1
P028	1	0.180693	0.760155	0.059152	0.379788	0.543956	0.0762556	41	1	21	6.8	5	13	107	0	1	2	1
P029	1	0.16319	0.741067	0.0957428	0.382202	0.550934	0.0668646	37	1	4	4.7	8.2	5.8	110	0	0	2	1
P030	1	0.124315	0.700954	0.174731	0.349192	0.563032	0.0877755	41	2	32	7	6.8	11.2	80	1	0	2	3
P031	1	0.132667	0.733422	0.13391	0.370064	0.54274	0.0871963	45	2	22	7.7	11.3	2.2	105	1	1	1	1
P032	3	0.170666	0.689889	0.139445	0.374099	0.534971	0.0909295	44	2	38	7.2	10.8	17.3	78	1	0	2	3
P033	3	0.163614	0.723218	0.113169	0.374285	0.528	0.0977154	29	1	8	9.1	5.3	11.2	105	0	0	2	1
P035	2	0.125786	0.705975	0.168238	0.304446	0.600246	0.095308	42	1	11	7	8.9	19.3	88	1	0	2	1
P036	1	0.157915	0.737238	0.104847	0.395985	0.545715	0.0583008	33	1	7	8.5	8.7	13.2	111	0	1	2	1
P037	2	0.130472	0.738075	0.131453	0.364134	0.567142	0.0687242	61	1	24	7.5	3.4	6.3	92	0	0	2	3
P038	2	0.147169	0.748522	0.104309	0.39896	0.536247	0.0647922	51	2	18	6.5	8.8	14.5	102	1	0	2	1
P039	2	0.155659	0.750541	0.0938002	0.346295	0.570092	0.0836129	41	1	36	7	9.2	10.4	98	1	0	2	2
P040	3	0.156735	0.677646	0.165619	0.320937	0.572668	0.106395	53	2	20	7.6	15.5	14.7	112	1	0	2	2
P041	1	0.123721	0.741944	0.134335	0.331181	0.579132	0.0896868	30	1	12	7.3	14.6	18.6	118	0	1	2	1
P042	3	0.174633	0.666341	0.159026	0.379108	0.551128	0.0697636	58	2	16	8.1	9.2	17.9	97	0	1	2	1
P043	1	0.150114	0.725971	0.123915	0.354899	0.577755	0.0673458	37	2	11	6.7	2.8	9.9	96	0	1	2	1
P044	2	0.160289	0.723403	0.116309	0.330372	0.585006	0.0846222	46	2	19	7.9	8.7	10.8	105	0	1	2	2
P045	1	0.148157	0.730107	0.121736	0.291273	0.612878	0.0958492	43	1	18	8.3	5.8	14.2	95	0	0	2	1
P046	3	0.16209	0.640829	0.197081	0.305649	0.590495	0.103857	59	2	7	8.6	5	14.9	77	0	1	2	1
P047	1	0.138704	0.756014	0.105283	0.304535	0.612974	0.0824903	60	1	34	6.6	9.9	22.6	95	1	0	3	3
P048	2	0.160702	0.754643	0.0846553	0.351075	0.575092	0.0738329	59	2	20	6.2	9.3	7.8	63	0	0	1	1
P049	1	0.159146	0.750982	0.0898719	0.365272	0.555999	0.0787295	54	2	3.5	6.1	11.3	13.2	75	0	0	2	1
P050	1	0.1516	0.75381	0.0945899	0.391465	0.542148	0.0663871	56	2	29	7.2	6.7	13.7	100	0	0	2	1
P051	3	0.186989	0.682577	0.130434	0.396473	0.522782	0.0807442	24	1	12	6.5	8.7	16.4	95	0	0	2	1
P052	3	0.173409	0.642975	0.183616	0.283212	0.603705	0.113084	65	2	9	8.9	5.7	3.2	65	0	0	2	1
P053	2	0.150851	0.728246	0.120903	0.325572	0.58687	0.0875586	64	2	11	7.3	10	14.2	78	1	1	2	1
P054	3	0.170037	0.664899	0.165064	0.322207	0.590684	0.0871098	56	2	38	5.9	9.5	16.3	100	0	0	1	1
P055	3	0.165387	0.694949	0.139663	0.337524	0.579977	0.0824991	69	2	17	6.8	8.3	18.9	85	1	0	2	1
P056	2	0.136673	0.716649	0.146677	0.334747	0.573494	0.0917583	23	2	17	8.6	12.4	20.1	131	0	0	2	1
P057	1	0.133314	0.739241	0.127445	0.357387	0.563168	0.0794451	31	1	11	6.9	6.7	11.5	87	1	0	2	1
P058	2	0.181816	0.748724	0.0694608	0.341792	0.579332	0.0788757	26	1	12	7.1	9.9	13.2	110	0	1		1
P059	2	0.130251	0.706984	0.162765	0.312231	0.5893	0.0984692	55	2	4	8.6	5.4	8	79	0	1	2	1
P060	2	0.139731	0.771368	0.0889003	0.323242	0.592954	0.0838039	68	1	37	6.9	7.3	7.7	73	1	0	3	2
P061	1	0.137281	0.783421	0.0792982	0.367961	0.575161	0.0568784	52	1	38	5.6	7.7	9.7	98	0	0	2	1
P062	1	0.12366	0.734784	0.141555	0.3537	0.567754	0.0785467	35	1	7	6.3	14	15	115	0	1	2	1
P064	2	0.167721	0.698842	0.133437	0.310063	0.571677	0.11826	54	1	1.25	7.1	9.6	10.5	92	0	1	2	1
P065	3	0.149717	0.683748	0.166535	0.310916	0.58669	0.102394	67	2	10	8.4	8	10.9	92	1	0	2	1
P066	3	0.153217	0.716065	0.130718	0.351738	0.56223	0.0860315	63	2	29	7	9.5	13.8	87	1	0	2	1
P067	2	0.145868	0.748444	0.105689	0.351491	0.574878	0.0736304	57	2	34	5.6	8.4	16.6	85	1	0	1	1
P068	2	0.145858	0.751659	0.102483	0.312304	0.60976	0.0779365	60	2	47	8.3	6.4	17.5	91	1	0	2	2
P069	3	0.194086	0.697351	0.108562	0.347826	0.564294	0.0878802	53	2	39	8	3.6	10.6	94	0	0	2	1
P070	1	0.107139	0.702955	0.189906	0.33613	0.577812	0.0860581	39	1	6.5	7.6	10.7	16.5	109	0	1	1	1
P071	2	0.153285	0.746058	0.100657	0.352309	0.59129	0.0564013	61	1	25	7.2	7.9	13.4	92	0	0	2	1
P072	1	0.149705	0.740439	0.109856	0.329353	0.578706	0.0919414	53	2	6	6.8	11.7	19.9	103	0	1	2	1
P073	3	0.212501	0.67049	0.117009	0.385156	0.542705	0.0721384	26	2	11	5.9	4.9	10.8	123	0	1	2	2
P074	3	0.164114	0.670001	0.165885	0.343417	0.56393	0.0926526	69	2	8	7.9	11.2	8	74	1	0	2	1
P075	3	0.143416	0.659587	0.196997	0.3364	0.553746	0.109853	21	1	9	10.2	6.8	11.9	116	0	1	2	1
P076	2	0.136462	0.722716	0.140822	0.339744	0.587454	0.0728019	29	2	7	6.3	4.2	2	115	0	0	2	1
P077	3	0.147748	0.707112	0.14514	0.333619	0.580794	0.0855878	36	1	7	9.2	5.8	10.9	110	0	1	2	1
P078	3	0.16706	0.57276	0.26018	0.344498	0.504143	0.151359	62	1	29	7.3	11	14.2	70	1	0	3	1
P079	1	0.142983	0.72153	0.135487	0.24276	0.631478	0.125761	60	2	21	6.9	7.3	12.8	100	1	1	1	2
P080	3	0.15535	0.668401	0.176249	0.19669	0.704193	0.0991171	56	2	3	5.8	7.5		102	1	0	2	1
P081	3	0.150574	0.71172	0.137706	0.34405	0.564746	0.0912048	66	2	10	7.6	3.5	24.3	70	1	0	2	1
P082	1	0.151696	0.767343	0.0809607	0.354908	0.57472	0.0703723	54	1	24	6.6	10.5	10.4	90	1	0	1	3
P083	2	0.161697	0.68506	0.153243	0.286046	0.596457	0.117496	54	1	26	7.1	7.4	5.2	92	1	0	2	3
P084	3	0.167483	0.711812	0.120705	0.353294	0.538806	0.1079	46	2	17	8.5	10.4		87	0	0	2	1
P085	3	0.151801	0.740825	0.107374	0.404062	0.521499	0.0744389	41	2	5	7.5	3.7	5.3	95	0	1	2	1
P086	2	0.127805	0.724978	0.147217	0.357141	0.559567	0.0832923	37	2	23	7.5	14.4	3.8	112	0	0	2	2
P087	3	0.163022	0.70839	0.128588	0.369923	0.527256	0.102821	62	2	33	6.3	4.2	5.2	96	0	0	2	1
P088	1	0.146437	0.740644	0.112919	0.366973	0.546628	0.0863988	44	2	41	7.5	7.7		98	0	0	2	3
P089	1	0.133927	0.731982	0.134091	0.359167	0.573658	0.0671752	58	1	26	6.1	7.5	2.8	63	1	0	2	1
P090	3	0.183968	0.688627	0.127405	0.417055	0.5036	0.0793449	22	1	6	5.8	7.7	5.2	120	0	1	2	1
P091	3	0.181759	0.699	0.119241	0.414183	0.518573	0.0672437	23	1	2	7.7	7.3	12.3	94	0	0	2	1
P092	1	0.15845	0.743919	0.097631	0.345028	0.572538	0.0824339	50	1	24	6.7	10.2	13.4	95	0	0	1	1
P093	3	0.140483	0.648572	0.210945	0.289576	0.572436	0.137988	46	2	19	8.1	4.2	14.4	113	0	1	2	2
P094	2	0.169302	0.747048	0.0836505	0.399565	0.531223	0.069212	60	2	3	6.4	6.5	11.6	68	0	1	2	1
P095	1	0.156056	0.72459	0.119353	0.331976	0.564718	0.103306	47	2	8	9.8	12.5		91	0	0	2	1
P096	2	0.13791	0.717273	0.144817	0.376754	0.543356	0.0798899	22	2	8	9.1	8.5		128	0	0	2	1
P097	3	0.154841	0.682765	0.162395	0.371257	0.535076	0.0936673	20	2	1	10	9.4	8.8	127	0	1	2	1
P098	3	0.183615	0.689952	0.126433	0.372238	0.550101	0.0776612	60	2	21	8.3	4.4	12.9	83	0	0	2	1
P099	1	0.134488	0.754884	0.110628	0.387758	0.55071	0.0615317	36	2	4	7.1	12.2	16.4	68	0	0	1	1
P100	3	0.147843	0.710598	0.141559	0.326781	0.572651	0.100568	25	1	17	7.7	4.1	9.8	120	0	0	2	1
P101	3	0.190466	0.702832	0.106702	0.393144	0.524127	0.0827295	20	2	4	7.5	7.1	10.8	103	0	0	2	1
P102	2	0.186779	0.742231	0.0709902	0.347678	0.577688	0.0746339	43	2	22	7.6	2		97	0	0	2	1
P103	1	0.171536	0.716145	0.11232	0.313402	0.599007	0.0875914	58	2	10	7.8	20.4	6.8	80	0	0	2	1
P104	2	0.153101	0.722786	0.124114	0.37455	0.542217	0.0832331	28	1	4	7.2	8.7	10.9	119	0	0	2	1
P105	2	0.136407	0.74356	0.120032	0.37949	0.552168	0.0683424	49	2	7	6.1	4.8	12	93	0	1	2	1
P106	3	0.153477	0.706685	0.139839	0.340807	0.571305	0.0878884	55	2	29	6.7	5.1	7.9	79	1	1	2	1
P107	1	0.131215	0.736252	0.132533	0.344809	0.577775	0.0774161	52	2	27	6.6	10.3		100	0	0	2	1
P108	2	0.126959	0.759494	0.113547	0.366292	0.551114	0.0825938	54	1	17	7.9	9.7	7.7	99	1	1	2	1
P109	2	0.16184	0.738715	0.0994454	0.336749	0.540452	0.1228	63	1	37	9.3	4.6	12.9	68	1	0	3	2
P110	2	0.177166	0.74936	0.0734737	0.418408	0.53071	0.0508826	53	2	36	6.6	6.8	11.9	89	0	0	2	1
P111	1	0.14767	0.761848	0.0904826	0.391431	0.528325	0.0802442	51	1	13	5.6	9.1	12.2	95	0	0	2	1
P112	3	0.166463	0.667178	0.166358	0.340157	0.547671	0.112172	30	1	4.5	9.4	9.9	11	97	0	0	2	1
P113	2	0.204033	0.621518	0.174448	0.278296	0.565453	0.156251	44	1	5	10.8	8.4	6.7	115	0	0	3	1
P114	3	0.175179	0.686085	0.138736	0.358362	0.555715	0.0859228	62	2	21	7.6	6.9	14.9	96	0	0	2	2
P116	1	0.155422	0.743281	0.101296	0.378732	0.546964	0.0743046	50	2	2.5	8.1	10.3	15.4	97	0		1	1
P117	2	0.165271	0.737943	0.0967857	0.401922	0.529073	0.0690053	46	2	4	6.6	4.4	12	98	0	0	1	1
P118	1	0.14513	0.756477	0.0983931	0.333502	0.582653	0.0838453	49	1	7	8.4	13.7	12.5	99	1	1	2	1
P119	2	0.140939	0.741114	0.117948	0.346363	0.561566	0.092071	63	2	11	7.7	8.4	15	84	0	0	2	1
P120	1	0.155226	0.737157	0.107617	0.375465	0.558505	0.0660295	36	2	18	6.8	5.2	12.8	98	0	1	2	2
P121	3	0.153727	0.712167	0.134107	0.361976	0.547662	0.0903623	26	1	16	7.4	9.7	8.4	119	0	0	2	1
P122	3	0.166077	0.712211	0.121712	0.415559	0.512865	0.0715757	28	1	15	6.3	3.7	11.1	113	0	1	2	1
P123	3	0.182663	0.712419	0.104918	0.384417	0.538076	0.0775076	52	1	4	5.9	6.8	13.5	100	0	1	2	1
P125	2	0.15375	0.765435	0.0808149	0.383063	0.548947	0.0679895	69	1	23	5.7	6.4	10.3	83	1	0	2	2
P126	2	0.171621	0.724099	0.10428	0.331571	0.588808	0.0796206	51	2	6	7.3	7.7	14.2	95	0	0	2	1
P127	3	0.172047	0.711373	0.11658	0.394055	0.547003	0.0589413	60	2	30	5.2	2.1	7.7	92	1	0	2	1
P128	2	0.147486	0.756367	0.0961468	0.364474	0.553932	0.0815941	29	2	5.5	8.9	6.6	4.9	98	0	1	2	1
P129	1	0.182988	0.72283	0.0941825	0.325749	0.599932	0.0743192	40	1	36	6.1	4.1	2.8	93	0	0	2	2
P130	2	0.141609	0.762504	0.0958869	0.378114	0.550535	0.0713504	54	2	17	8.7	10.4	18.1	102	0	0	2	1
P131	2	0.164351	0.759612	0.076037	0.361371	0.578733	0.0598954	65	2	31	5.7	11.1	15.9	65	1	0	2	1
P132	3	0.168868	0.725481	0.105652	0.37931	0.545338	0.0753522	61	2	37	5.9	8.1	12.4	78	1	0	1	1
P133	2	0.135032	0.770694	0.0942735	0.350712	0.55615	0.0931377	21	1	3	10.9	5.9	18.9	122	0	0	2	1
P134	3	0.177847	0.707941	0.114212	0.37645	0.55032	0.0732296	25	1	9	5.6	3.9	14.8	123	0	0	2	1
P135	3	0.169165	0.678799	0.152036	0.345858	0.555542	0.0985991	30	2	22	7.8	9.8		122	0	1	2	1
P136	3	0.160186	0.702345	0.137469	0.363751	0.537302	0.0989471	51	1	18	7.1	3.5		104	0	0	2	2
P137	3	0.169769	0.618075	0.212156	0.303772	0.553577	0.142651	42	2	3	12.3	5.4	8.8	107	1	0	2	1
P138	3	0.173653	0.653124	0.173223	0.327251	0.555879	0.11687	41	2	17	10	14.8	10.7	112	0	1	2	1
P139	1	0.173058	0.711967	0.114974	0.303483	0.591473	0.105043	38	2	5	9.5	3.3	4.4	113	0	1	2	1
P140	3	0.155039	0.72087	0.124091	0.326595	0.580915	0.0924895	66	1	20	7.6	12	17.8	89	1	0	2	1
P141	3	0.216026	0.667384	0.11659	0.318468	0.587735	0.0937964	27	1	15	7.2	9.8	15.2	89	0	0	2	1
P142	2	0.169607	0.760514	0.0698793	0.387682	0.551329	0.0609893	45	1	30	5.8	5.5	14.4	91	0	0	2	1
P143	1	0.13669	0.72366	0.13965	0.336867	0.561086	0.102048	42	2	32	8.6	6.3		114	0	0	2	2
P144	3	0.166987	0.717119	0.115893	0.357803	0.556444	0.0857525	18	1	7	6.5	15.9	14.9	130	0	0	2	1
P145	3	0.146888	0.689562	0.16355	0.333267	0.547601	0.119131	66	2	27	8.8	13		90	1	0	2	2
P146	3	0.203688	0.688504	0.107808	0.410726	0.523142	0.0661316	49	2	10	7	6.7		103	0	0	2	1
P147	3	0.166864	0.705582	0.127554	0.373321	0.542526	0.0841526	66	2	33	6.4	1.9		67	0	0	2	1
P148	1	0.128394	0.745338	0.126269	0.344774	0.574704	0.0805221	35	2	16	7.4	8.1	9.4	116	0	0	2	1
P149	1	0.133735	0.744702	0.121563	0.349107	0.549536	0.101356	52	1	11	11.9	6.4	3.9	96	1	0	2	1
P150	3	0.177274	0.691121	0.131605	0.352051	0.553574	0.0943748	25	1	18	7.2	6.6	4.8	103	0	0	2	1
P151	3	0.199806	0.68975	0.110445	0.343924	0.570285	0.085791	35	1	15	9.1	9.1	8.8	90	1	0	2	1
P152	3	0.191998	0.683564	0.124438	0.34476	0.565043	0.0901973	24	1	18	7.5	4.9	3.7	117	0	1	2	1
P154	1	0.15994	0.736241	0.103819	0.348362	0.56987	0.0817679	30	1	1.5	6.8	8.9	6.8	107	0	0	2	1
P155	3	0.158642	0.653919	0.187439	0.357142	0.533443	0.109414	22	2	2	12.4	9.2	16.4	128	0	0	2	1
P156	2	0.183301	0.749105	0.0675934	0.397435	0.536905	0.0656605	21	2	2	6	5.2	8.9	137	0	0	2	1
P157	1	0.128248	0.710457	0.161295	0.334977	0.575871	0.0891521	58	1	1.5	7.5	10.2	13.5	89	0	0	2	1
P158	2	0.148992	0.761464	0.0895441	0.329379	0.593009	0.0776127	33	1	2	7.4	6.2	13.5	95	0	1	2	1
P159	2	0.137282	0.727668	0.13505	0.367284	0.522062	0.110654	27	2	3	9.7	11.5	16.6	88	0	1		1
P160	1	0.150503	0.741349	0.108148	0.378903	0.54606	0.0750371	43	2	19	7.2	5.9	11.4	113	0	0	1	2
P161	3	0.186156	0.704187	0.109657	0.341431	0.563889	0.0946803	56	2	4	6.5	8.3		94	0	0	2	1
P162	3	0.157633	0.681299	0.161068	0.38495	0.535863	0.0791868	27	2	12	8	5.9	7.5	117	0	0	2	1
P163	1	0.163002	0.739043	0.0979544	0.340437	0.596451	0.0631114	49	2	29	6.6	6.6	10.4	107	0	1	2	1
P164	2	0.161562	0.718149	0.120289	0.314558	0.575614	0.109828	61	2	12	8.2	9		96	0	1	2	1
P165	2	0.142865	0.716382	0.140753	0.296618	0.588906	0.114476	21	2	2	11.2	11.4	18.9	115	0	1	2	1
P166	1	0.18262	0.732971	0.0844097	0.327705	0.589513	0.0827823	59	2	17	8.3	8.7	15.7	99	0	1	1	1
P168	1	0.117856	0.71961	0.162534	0.308578	0.592341	0.0990811	49	1	33	7.5	5.3	10.6	82	1	1	2	1
P169	1	0.142477	0.742635	0.114887	0.343621	0.568975	0.0874041	53	2	7	7.6	9.3	13.8	101	0	1	2	1
P170	1	0.143001	0.760005	0.0969944	0.378609	0.553167	0.0682238	45	2	31	7.5	13.5	3.6	106	0	0	2	2
P171	2	0.142256	0.747763	0.109981	0.337783	0.586014	0.0762034	22	1	4	9.4	7.9	15.5	115	0	0	3	1
P172	1	0.148001	0.764385	0.0876144	0.359595	0.566023	0.0743817	47	1	13	6	9.7	11.3	107	0	1	2	1
P173	3	0.181095	0.725263	0.0936417	0.362584	0.535051	0.102365	61	2	11	7.6	8.4	8.6	77	0	0	2	1
P174	3	0.145304	0.711464	0.143232	0.331975	0.563442	0.104583	51	1	12	9.6	12.1	10.9	106	0	0	2	1
P175	2	0.159066	0.745209	0.0957252	0.369017	0.55472	0.0762629	23	1	8	7.5	3.2	11.2	99	0	0	2	1
P177	3	0.178003	0.700064	0.121933	0.378035	0.54034	0.0816245	66	1	18	6.8	6.9	6.4	77	1	0	2	2
P178	3	0.161902	0.636436	0.201662	0.268128	0.596893	0.13498	62	2	13	9.4	6.6	15.7	74	1	0	1	1
P179	2	0.139581	0.73458	0.125839	0.334629	0.586333	0.0790374	29	2	14	8.8	6.3	13.9	105	0	0	1	2
P180	1	0.163434	0.74666	0.0899063	0.412351	0.539896	0.0477528	46	1	27	6.7	3.1	2.5	101	0	0	2	1
P181	1	0.151909	0.746489	0.101603	0.352121	0.556286	0.0915922	53	1	34	6.7	6.1	5.1	101	1	0	2	1
P182	1	0.166078	0.733027	0.100895	0.375746	0.559086	0.0651684	32	1	13	5.8	6.7	12.8	119	0	0	2	1
P183	1	0.125098	0.736941	0.137961	0.361958	0.545688	0.0923537	33	2	8	7.4	11	6.2	88	0	0	1	1
P184	1	0.149357	0.730721	0.119923	0.41062	0.533703	0.0556763	55	2	12	6.3	4.1	8.9	68	0	1	2	1
P185	3	0.143333	0.708368	0.1483	0.36489	0.556795	0.0783144	48	2	21	7	3.6	4.4	95	0	0	2	1
P186	2	0.132876	0.722597	0.144527	0.266672	0.611901	0.121427	18	2	9	11.1	8.3	6.2	130	0	0	2	1
P187	2	0.134899	0.741173	0.123929	0.306192	0.576891	0.116917	26	1	2	10.5	7	15.2	122	0	0	2	1
P189	3	0.175212	0.697373	0.127414	0.35076	0.562101	0.087139	21	1	6	6.3	7.9	12.7	122	0	0	2	1
P190	1	0.158612	0.740419	0.100968	0.327172	0.586537	0.0862911	31	1	8	9	7.9	8.4	116	0	1	2	1
P191	1	0.115719	0.711683	0.172598	0.285651	0.582853	0.131496	43	1	1	12.4	7	13.8	120	0	1	2	1
P193	1	0.140611	0.733164	0.126225	0.351226	0.571472	0.0773023	36	1	31	7.2	8.4	13.1	111	0	0	2	2
P194	2	0.176711	0.649489	0.173799	0.279163	0.573836	0.147	52	2	10	8.3	9.2	16.4	55	1	1	3	2
P195	1	0.156774	0.733724	0.109501	0.32256	0.576482	0.100958	54	2	36	8.8	9.5	4.4	105	0	0	2	2
P196	2	0.150831	0.735837	0.113331	0.364176	0.577046	0.0587778	46	2	16	7.8	2.6	8.5	106	0	1	2	1
P197	2	0.175714	0.696647	0.127639	0.349124	0.554365	0.0965113	46	1	25	6.5	14.5	16.4	111	1	0	2	2
P199	1	0.150463	0.729764	0.119772	0.366856	0.554758	0.0783858	48	2	6	7.8	9.7	15.3	106	0	1	1	1
P200	3	0.143836	0.737156	0.119008	0.325979	0.564056	0.109964	70	2	5	8.9	5.7	15	72	1	0	3	1
P201	1	0.137187	0.762086	0.100727	0.352064	0.582845	0.0650917	53	1	4	6.8	8.4	8	92	0	1	2	1
