# Supplementary material for: Human complement component C3 N-glycome changes in type 1 diabetes complications
Source: Front Endocrinol (Lausanne). 2023 May 24;14:1101154. doi: 10.3389/fendo.2023.1101154 (PMC10244649; doi:10.3389/fendo.2023.1101154)
Supplement: Supplementary file 5 [file Table_2.xlsx]

## Sheet: Albuminuria
Supplementary table S2. Effects of T1D albuminuria subgroups on C3 N-glycome presented as odds ratio. Statistically significant glycoforms are marked with an asterisk.
	glycan	contrast	ratio	SE	df	null	t.ratio	p.value	p.adjust	signif
1	C3.Asn85-N2H5	2 / 1	1.01463	0.0243145	180	1	0.606026	0.545261	0.892245
2	C3.Asn85-N2H5	3 / 1	1.04668	0.0488393	180	1	0.97782	0.329476	0.658952
3	C3.Asn85-N2H5	3 / 2	1.03159	0.0423873	180	1	0.756968	0.450059	0.810105
4	C3.Asn85-N2H6	2 / 1	0.999127	0.00745795	180	1	-0.117012	0.906981	0.992813
5	C3.Asn85-N2H6	3 / 1	0.952435	0.013843	180	1	-3.35298	0.000974568	0.00438556	*
6	C3.Asn85-N2H6	3 / 2	0.953267	0.0122007	180	1	-3.73941	0.000247698	0.00222928	*
7	C3.Asn85-N2H7	2 / 1	0.998078	0.0478056	180	1	-0.0401703	0.968002	0.992813
8	C3.Asn85-N2H7	3 / 1	1.19652	0.111591	180	1	1.92379	0.0559581	0.125906
9	C3.Asn85-N2H7	3 / 2	1.19883	0.0984555	180	1	2.20809	0.0285013	0.0732892
10	C3.Asn939-N2H8	2 / 1	0.994831	0.0224415	180	1	-0.229733	0.81856	0.992813
11	C3.Asn939-N2H8	3 / 1	0.898541	0.0394672	180	1	-2.43566	0.0158393	0.0475179	*
12	C3.Asn939-N2H8	3 / 2	0.903209	0.0349351	180	1	-2.63195	0.00922669	0.0332161	*
13	C3.Asn939-N2H9	2 / 1	1.00355	0.00937301	180	1	0.378981	0.705149	0.992813
14	C3.Asn939-N2H9	3 / 1	1.0034	0.0182479	180	1	0.186692	0.852112	0.992813
15	C3.Asn939-N2H9	3 / 2	0.999856	0.0160121	180	1	-0.00902026	0.992813	0.992813
16	C3.Asn939-N2H10	2 / 1	0.993963	0.0429669	180	1	-0.140072	0.88876	0.992813
17	C3.Asn939-N2H10	3 / 1	1.3358	0.112435	180	1	3.43979	0.000723498	0.00434099	*
18	C3.Asn939-N2H10	3 / 2	1.34391	0.0996102	180	1	3.98792	9.6816e-05	0.00174269	*
