# Supplementary material for: Human complement component C3 N-glycome changes in type 1 diabetes complications
Source: Front Endocrinol (Lausanne). 2023 May 24;14:1101154. doi: 10.3389/fendo.2023.1101154 (PMC10244649; doi:10.3389/fendo.2023.1101154)
Supplement: Supplementary file 6 [file Table_3.xlsx]

## Sheet: Retinopathy
Supplementary table S3. Effects of T1D retinopathy subgroups on C3 N-glycome presented as odds ratio. Statistically significant glycoforms are marked with an asterisk.
	glycan	contrast	ratio	SE	df	null	t.ratio	p.value	p.adjust	signif
1	C3.Asn85-N2H5	2 / 1	0.998831	0.0246006	182	1	-0.0475013	0.962166	0.962166
2	C3.Asn85-N2H5	3 / 1	0.966753	0.0367003	182	1	-0.890684	0.374275	0.671915
3	C3.Asn85-N2H5	3 / 2	0.967884	0.0383095	182	1	-0.824712	0.410614	0.671915
4	C3.Asn85-N2H6	2 / 1	0.984058	0.00767142	182	1	-2.06151	0.0406763	0.189582
5	C3.Asn85-N2H6	3 / 1	0.988721	0.0118804	182	1	-0.943967	0.346438	0.671915
6	C3.Asn85-N2H6	3 / 2	1.00474	0.0125874	182	1	0.377416	0.706304	0.921766
7	C3.Asn85-N2H7	2 / 1	1.10589	0.0543865	182	1	2.04666	0.0421293	0.189582
8	C3.Asn85-N2H7	3 / 1	1.13809	0.0862692	182	1	1.70645	0.0896306	0.268892
9	C3.Asn85-N2H7	3 / 2	1.02912	0.0813338	182	1	0.363131	0.716929	0.921766
10	C3.Asn939-N2H8	2 / 1	0.945952	0.0217793	182	1	-2.4133	0.0168004	0.151204
11	C3.Asn939-N2H8	3 / 1	0.955077	0.0338933	182	1	-1.2952	0.196893	0.506297
12	C3.Asn939-N2H8	3 / 2	1.00965	0.0373571	182	1	0.259455	0.795578	0.954693
13	C3.Asn939-N2H9	2 / 1	1.00919	0.00969189	182	1	0.952928	0.34189	0.671915
14	C3.Asn939-N2H9	3 / 1	1.00671	0.0149018	182	1	0.451551	0.65213	0.921766
15	C3.Asn939-N2H9	3 / 2	0.997536	0.0153954	182	1	-0.159877	0.873155	0.962166
16	C3.Asn939-N2H10	2 / 1	1.14972	0.0514703	182	1	3.11656	0.00212675	0.0382815	*
17	C3.Asn939-N2H10	3 / 1	1.14342	0.0788989	182	1	1.94234	0.0536395	0.193102
18	C3.Asn939-N2H10	3 / 2	0.99452	0.0715494	182	1	-0.0763763	0.939204	0.962166
