# Supplementary material for: Human complement component C3 N-glycome changes in type 1 diabetes complications
Source: Front Endocrinol (Lausanne). 2023 May 24;14:1101154. doi: 10.3389/fendo.2023.1101154 (PMC10244649; doi:10.3389/fendo.2023.1101154)
Supplement: Supplementary file 7 [file Table_4.xlsx]

## Sheet: Smoking
Supplementary table S4. Effects of T1D smoking status on C3 N-glycome presented as odds ratio. Statistically significant glycoforms are marked with an asterisk.
	glycan	contrast	ratio	SE	df	null	t.ratio	p.value	p.adjust	signif
1	C3.Asn85-N2H5	1 / 0	0.981013	0.0180294	182	1	-1.04303	0.298316	0.822558
2	C3.Asn85-N2H6	1 / 0	0.998794	0.00587615	182	1	-0.205115	0.837712	0.899253
3	C3.Asn85-N2H7	1 / 0	1.02262	0.0380331	182	1	0.601325	0.548372	0.822558
4	C3.Asn939-N2H8	1 / 0	0.986055	0.0171701	182	1	-0.806483	0.421017	0.822558
5	C3.Asn939-N2H9	1 / 0	1.00751	0.00720734	182	1	1.04563	0.297119	0.822558
6	C3.Asn939-N2H10	1 / 0	1.00437	0.0345654	182	1	0.126781	0.899253	0.899253
