# Supplementary material for: Human complement component C3 N-glycome changes in type 1 diabetes complications
Source: Front Endocrinol (Lausanne). 2023 May 24;14:1101154. doi: 10.3389/fendo.2023.1101154 (PMC10244649; doi:10.3389/fendo.2023.1101154)
Supplement: Supplementary file 8 [file Table_5.xlsx]

## Sheet: Hypertension
Supplementary table S5. Effects of T1D hypertension status on C3 N-glycome presented as odds ratio. Statistically significant glycoforms are marked with an asterisk.
	glycan	contrast	ratio	SE	df	null	t.ratio	p.value	p.adjust	signif
1	C3.Asn85-N2H5	1 / 0	0.954008	0.0196569	183	1	-2.28509	0.0234546	0.0281456	*
2	C3.Asn85-N2H6	1 / 0	0.980378	0.00638852	183	1	-3.04118	0.00270256	0.00405384	*
3	C3.Asn85-N2H7	1 / 0	1.18604	0.0478563	183	1	4.22845	3.71213e-05	0.000222728	*
4	C3.Asn939-N2H8	1 / 0	0.942299	0.0182164	183	1	-3.07436	0.00243251	0.00405384	*
5	C3.Asn939-N2H9	1 / 0	1.00804	0.00819466	183	1	0.985173	0.32584	0.32584
6	C3.Asn939-N2H10	1 / 0	1.16169	0.0434822	183	1	4.0042	9.03644e-05	0.000271093	*
