# Supplementary material for: Human complement component C3 N-glycome changes in type 1 diabetes complications
Source: Front Endocrinol (Lausanne). 2023 May 24;14:1101154. doi: 10.3389/fendo.2023.1101154 (PMC10244649; doi:10.3389/fendo.2023.1101154)
Supplement: Supplementary file 9 [file Table_6.xlsx]

## Sheet: Post-prandial glucose
Supplementary table S6. Association of post-prandial glucose levels in T1D patients with C3 N-glycome presented as coefficients. Statistically significant glycoforms are marked with an asterisk.
GP	coeff	p_value	p_adjusted	signif
C3.Asn85-N2H5	-0.00165031	0.377458	0.662577
C3.Asn85-N2H6	-9.45064e-05	0.878406	0.878406
C3.Asn85-N2H7	0.00225813	0.552148	0.662577
C3.Asn939-N2H8	-0.00136064	0.429134	0.662577
C3.Asn939-N2H9	0.000497821	0.479579	0.662577
C3.Asn939-N2H10	0.00268962	0.445385	0.662577
