# Supplementary material for: Human complement component C3 N-glycome changes in type 1 diabetes complications
Source: Front Endocrinol (Lausanne). 2023 May 24;14:1101154. doi: 10.3389/fendo.2023.1101154 (PMC10244649; doi:10.3389/fendo.2023.1101154)
Supplement: Supplementary file 10 [file Table_7.xlsx]

## Sheet: Fasting_glucose
Supplementary table S7. Association of fasting glucose levels in T1D patients with C3 N-glycome presented as coefficients. Statistically significant glycoforms are marked with an asterisk.
GP	coeff	p_value	p_adjusted	signif
C3.Asn85-N2H5	-0.00338724	0.199789	0.290524
C3.Asn85-N2H6	-0.000988103	0.242104	0.290524
C3.Asn85-N2H7	0.0115677	0.0297433	0.08923
C3.Asn939-N2H8	-0.00371667	0.137801	0.275603
C3.Asn939-N2H9	0.000611275	0.55375	0.55375
C3.Asn939-N2H10	0.0136179	0.00539445	0.0323667	*
