# Supplementary material for: Human complement component C3 N-glycome changes in type 1 diabetes complications
Source: Front Endocrinol (Lausanne). 2023 May 24;14:1101154. doi: 10.3389/fendo.2023.1101154 (PMC10244649; doi:10.3389/fendo.2023.1101154)
Supplement: Supplementary file 11 [file Table_8.xlsx]

## Sheet: eGFR
Supplementary table S8. Association of eGFR levels in T1D patients with C3 N-glycome presented as coefficients. Statistically significant glycoforms are marked with an asterisk.
GP	coeff	p_value	p_adjusted	signif
C3.Asn85-N2H5	-0.000943743	0.122534	0.378583
C3.Asn85-N2H6	0.000106818	0.585559	0.702671
C3.Asn85-N2H7	0.000282644	0.819742	0.819742
C3.Asn939-N2H8	-0.000758785	0.191046	0.382092
C3.Asn939-N2H9	0.000364575	0.126194	0.378583
C3.Asn939-N2H10	0.000803357	0.482761	0.702671
