# Supplementary material for: Human complement component C3 N-glycome changes in type 1 diabetes complications
Source: Front Endocrinol (Lausanne). 2023 May 24;14:1101154. doi: 10.3389/fendo.2023.1101154 (PMC10244649; doi:10.3389/fendo.2023.1101154)
Supplement: Supplementary file 12 [file Table_9.xlsx]

## Sheet: HbA1c
Supplementary table S9. Association of HbA1c levels in T1D patients with C3 N-glycome presented as coefficients. Statistically significant glycoforms are marked with an asterisk.
GP	coeff	p_value	p_adjusted	signif
C3.Asn85-N2H5	-0.0224413	9.24398e-05	0.000110928	*
C3.Asn85-N2H6	-0.0082352	6.18549e-06	9.27823e-06	*
C3.Asn85-N2H7	0.069628	6.29988e-10	1.88996e-09	*
C3.Asn939-N2H8	-0.0282407	1.33515e-07	2.6703e-07	*
C3.Asn939-N2H9	0.00353658	0.12062	0.12062
C3.Asn939-N2H10	0.086181	3.28073e-18	1.96844e-17	*
