# Supplementary material for: Human complement component C3 N-glycome changes in type 1 diabetes complications
Source: Front Endocrinol (Lausanne). 2023 May 24;14:1101154. doi: 10.3389/fendo.2023.1101154 (PMC10244649; doi:10.3389/fendo.2023.1101154)
Supplement: Supplementary file 13 [file Table_10.xlsx]

## Sheet: Sheet 1
Supplementary table S10. Association of T1D duration with C3 N-glycome presented as coefficients. Statistically significant glycoforms are marked with an asterisk.
GP	coeff	p_value	p_adjusted	signif
C3.Asn85-N2H5	0.000657852	0.402574	0.483089
C3.Asn85-N2H6	0.000491539	0.051357	0.154071
C3.Asn85-N2H7	-0.0035445	0.0266597	0.154071
C3.Asn939-N2H8	0.00114885	0.124223	0.186335
C3.Asn939-N2H9	-0.000151979	0.61985	0.61985
C3.Asn939-N2H10	-0.0024384	0.0976724	0.186335
